# Supplementary material for: Clinical significance and potential pathogenesis of VCAN in adult non-cystic fibrosis bronchiectasis: a retrospective study
Source: BMC Pulm Med. 2024 Apr 29;24:209. doi: 10.1186/s12890-024-03027-4 (PMC11059678; doi:10.1186/s12890-024-03027-4)
Supplement: Supplementary file 1 — Supplementary Material 1. [file 12890_2024_3027_MOESM1_ESM.xlsx]

## Sheet: additional table
Supplementary table 1 Clinical characteristics of patients with bronchiectasis (N=80)
Clinical characteristics			N
Age (Year)			56.20±10.94
Gender（N）	Male		28（35%）
	Female		52（65%）
No history of smoking（N）			68（85%）
Times of acute exacerbations within one year			2.00（1.00，2.00）
BSI			8.39±3.79
E-FACED			2.75±1.55
Modified Reiff score			4.00（2.00，9.00）
Etiology (N)	Idiopathic		23（28.75%）
	Infection	Tuberculosis	20（25.00%）
		Other infections	33（41.25%）
	The others*		4（5.00%）
Symptoms (N)	Cough		77（96.25%）
	Expectoration		73（91.25%）
	Coughing up blood		33（41.25%）
	Coughing up blood-streaked phlegm		26（32.50%）
	Fever		13（16.25%）
	Shortness of breath or difficulty breathing		30（37.50%）
	Chest pain		17（21.25%）
	Congested nose and runny nose		4（5.00%）
	Acid reflux and belching		3（3.75%）
	Weakness		10（12.50%）
	Muscle ache		4（5.00%）
Positive lung signs (N)			34（42.50%）
Pathogens (N)	Positive of sputum or alveolar lavage fluid		18
		P. a	10（55.60%）
		Non-P. a #	8（44.40%）
	Positive of NGS		43
		P. a	17（39.53%）
		Non-P. a @	26（60.47%）
Note: N, number. E-FACED, bronchiectasis severity score. BSI, bronchiectasis severity index. P.a, Pseudomonas aeruginosa. NGS, Next-generation sequencingtechnology. The others* include one case of autoimmune disease, one case of airway obstruction and two cases of gastroesophageal reflux disease. #Non-P.a include haemophilus influenzae, aspergillus niger, streptococcus pneumoniae, and escherichia…
